# Supplementary material for: Retroperitoneal abscess as a presentation of colon cancer: The largest case set analysis to date, which extracted from our unit and the literature
Source: Front Oncol. 2023 Oct 24;13:1198592. doi: 10.3389/fonc.2023.1198592 (PMC10629392; doi:10.3389/fonc.2023.1198592)
Supplement: Supplementary file 1 [file Table_1.xlsx]

## Sheet: Sheet1
Stable 1. The patient's clinical presentation before and during the doctor's visit.
No.	Reference	Initial symptoms	Duration	Symptoms at first visit to our doctor	Duration	First Diagnosis	Misdiagnose	No. of visits	Duration
1	H. Kobayashi2001			pain in the right groin and buttock	6 months	cellulitis	yes	2	1 day
2	Peterson CM 1983	night sweats, "fevers," and anorexia with a 28-1b weight loss	3 months	left foot and calf swelling, associated with left thigh pain,	3 weeks	deep vein thrombosis	yes
3	J.LLAUGER,1987			fever, right lumbar pain, and contracture of the right psoas.		psoas abscess	yes
4	Dean D.T. Maglinte	Chills and fever	5 weeks	Left flank and groin pain.		urinary tract infection, possible left renal calculus	yes
5	Dean D.T. Maglinte	abdominal pain and one episode of hematemesis.	3 months	Right costovertebral angle pain		Perforated hepatic flexure carcinoma	no
6	Dean D.T. Maglinte	Right flank pain and fever	6 weeks	Severe right flank pain unrelieved by analgesics		invasive adenocarcinoma consistent with appendiceal or colonic origin	no
7	Lopa patel 2018	loose stools	2 weeks	a red, warm right calf with pain on weight bearing.	1 day	necrotising fasciitis	yes
8	Nigel Yong Boon Ng 2015	flank pain, back pain, vague abdominal pain, limp, fever and weight loss	1 month	painful, swollen right thigh and buttock		cellulitis of the right thigh	yes
9	Rob Bisset 2010			swelling, pain and redness in the right gluteal region	3 weeks
10	G N Mann 1997	increasing constipation,lost weight	3 months	worsening right grion and thigh pain and progressive weakness in the right leg	3 days	sigmoid diverticulitis with perfortation	yes
11	Zeljko Reiner 2015	fever (up to 37.8 °C) and light suprapubic discomfort.		painful, swollen, red right thigh and the mild pain in the right abdomen	1 week	urinary tract infection	yes	1
12	Kiyoshi Maeda 2022			standing difficulty
13	Kang Nyeong Lee 2008	colonic tuberculosis	3 months	abdominal pain, fever, and discomfort on left thigh		colonic tuberculosis	yes
14	Nandhagopal Vijayaraghavan 2014	intramuscular iron injections for the treatment of iron-deficiency anemia.		swelling and pain in the right gluteal region	1 week	iron-deficiency anemia?	yes
15	Jun-Young Yang 2011			cold symptoms and lower back pain		cold symptoms and lower back pain	yes	2	30
16	Xianlin Zeng 2017			left buttock pain and swelling of left lower limb	2 weeks	an abscess secondary to lumbar tuberculosis	yes?	1
17	Atsushi Okita 2007			fever and abdominal pain.	4-day	Appendicitis or diverticulitis	yes	1
18	Atsushi Okita 2007			an abdominal mass	4-day	Appendicitis or diverticulitis	yes	1
19	Atsushi Okita 2007			3-day history of fever	3 days	sigmoid colon tumor	no?
20	M T Chuang 1995			right flank mass
21	Sugato Nawa 2005	general fatigue	1 month	fever and abdominal and thigh swelling		colon cancer or diverticulitis	unclear
22	Mithun S. Jakkan 2018	febrile	5 days	severe pain in the anterior aspect of the right thigh and was unable to walk	2 weeks	Psoas abscess	yes
23	R C S Khandelwal 2021	a history of two surgeries done for draining the psoas abscess in the past 1 year. The patient had taken first-line anti-tubercular treatment		pain in the right flank with multiple discharging sinuses	1 year	psoas abscess	yes
24	Shotaro Harada 2017	right hip pain	3 months	felt pain in the right thigh which was reddening, and he had difficulty in walking	1 month	ascending colon tumor	no
25	Alban Cacurri	pain in walking and in the left lower limb	5-day	acute pain in the left iliac fossa, in the flank, and in the ipsilateral thigh.	1 day	tumor of the descending colon	no
26	Wen KM 2021	poor appetite, and her weight loss was approximately 8 kg		swelling and pain without any causative factors in the right area of the lumbar spine	1 year	local abscess	yes
27	Wen KM 2021			right groin swelling and pain.	6 months	local abscess	yes
28	Wen KM 2021			a mass appeared in the right lower quadrant without any causative factors.	2 months	local abscess	yes
29	Osama Mosalem 2020	ubjective fevers and chills,generalized fatigue	2 weeks	left thigh pain	3-day	malignant-appearing mass in the descending colon	no
30	Daniel Paramythiotis 2020			diffuse abdominal pain and difficulty in passing flatus	48 hours	the ascending colon tumor	no
31	Giovanni Terrosu 2010	30 kg loss of weight , pain in the right hemithorax and iliac crest	3 years	the appearance of a lumbar tumefaction on the right hand side		mass in the cecum	no
32	Vasiliki Galani 2020			pyrexia, abdominal pain, anorexia, changes in bowel habits, weakness, and weight loss.		appendicitis and perforated colon malignancy	unclear
33	Raja Kalayarasan 2021	weight loss and loss of appetite		recurrent episodes of vomiting with intermittent colicky pain abdomen	2 months	Neoplasm of Cecum	no
34	Shunki Iemura 2022	receiving chemotherapy for cecal cancer at another hospital		abdominal pain and right thigh pain		cecal cancer	no
35	Renata Tabola 2018			left groin and lower limb pain during walking	5-day	descending colon tumor	no
36	archik Das 2017	a few days of loose stools		worsening pain, redness and swelling of the right thigh and calf	2 weeks	Necrotising infection	yes
37	Harunobu Sato 2019	underwent sigmoidectomy 5 years ago for T3 N1b M0 sigmoid colon cancer		loss of appetite accompanied by vomiting since 1 week	1 week	sigmoid colon cancer	no
38	Yuji Takakura 2009	a month-long history anorexia, after the initiation of chemotherapy	4 months	dyskinesia of the left lower extremity and high fever		sigmoid colon cancer	no
39	Haithem Zaafouri 2015	a deterioration of the general state and fever for about	1 month	associated with abdominal pain	a few days	sigmoid colon adenocarcinoma.	no
40	Hiroki Imamura 2020	/	/	/	/	/	/
41	G R Avery 1988			gradually increasing pain in the left hip which had become continuous and was disrupting his sleep	/	sigmoid colon adenocarcinoma.	no
42	T P Lam 1996			necrotizing fasciitis of the upper thigh			unclear
43	R. V. Pandini 2020						unclear
44	Yuji Haruki 2022			exacerbation of left lower abdominal pain		descending colon adenocarcinoma.	unclear
45	Andrej Nikolovski 2021			barely standing on her feet and she complained of general weakness, strong pain in the left lumbar region, high fever, absence of flatus and stool passage		descending colon adenocarcinoma.	no
46	Yasuhiro Fujiwara 2014			difficulty walking and an abdominal tumor in the right lower abdomen.		Ileocecal tumor	unclear
47	Hanlei Zhou 2018			spontaneous right lumbago without any other symptom	7 months	right lumbago	yes
48	John P. Welch 1976	vomiting and obstipation.		pain in the left groin and flank.	2 days earlier	descending colon adenocarcinoma.	no
49	John P. Welch 1976	weight loss，anemic		weakness of several weeks’ duration.			unclear
50	Laura S. Heidelberg 2020	gastrointestinal bleed one year prior		acutely febrile and encephalopathic with melanotic stool		gastrointestinal bleed and sepsis of unknown etiology	yes
51	Takayuki Yamada,2002			right lower abdominal discomfort for about 1 month experienced sudden severe right back pain		the ascending colon tumor	no
52	Naoki Aomatsu 2017			lower right quadrant abdominal pain		the ascending colon tumor	no
53	Conor D Marron 2006			one week history of discomfort and swelling in the right iliac fossa, and 12 hours of skin erythema which was rapidly progressing	1 week	caecal carcinoma.	no
54	Joslin Stanton 2022	a decrease in appetite and 40-pound weight loss	6 months	complaints of progressive worsening left lower abdominal pain	2 week	sigmoid colon adenocarcinoma.	no
55	Wenzhou Huang 2016	initially suspected of having a primary retroperitoneal abscess in local hospital	1 month	swelling and pain in the right abdomen	2 months	retroperitoneal abscess	yes
56	YU-PIN HO,2004			low back and right hip pain lasting	a couple of days.	sciatica	yes
57	Tejas Raiyani,2011	constipation with abdominal dis comfort	2 weeks	swelling and erythema over right gluteal region	48 hours	retroperitoneal abscess	yes	1	unclear
