# Supplementary material for: Retroperitoneal abscess as a presentation of colon cancer: The largest case set analysis to date, which extracted from our unit and the literature
Source: Front Oncol. 2023 Oct 24;13:1198592. doi: 10.3389/fonc.2023.1198592 (PMC10629392; doi:10.3389/fonc.2023.1198592)
Supplement: Supplementary file 2 [file Table_2.xlsx]

## Sheet: Sheet1
Stable 2. The results of the patient's laboratory tests of our department.
No.	white blood cell (WBC) count 10^9/L	Red blood cell count（RBC）10^9/L	Hemoglobin(HB)	ALB（ g/L）	Pct（ ng/ml）	CRP (mg/L)	ESR ( mm/h)	CEA( ng/mL)	CA125( U/mL)	CA199( U/mL)	Bacterial culture
1	23.7	2.74	62	20.7	21.13	-	95	26.4	209.2	5.09
2	4.9	3.22	93	30	0.08	70.5	81	92.4	19.8	60.08
3	8.73	2.9	84	37	0.19	-	-	25	12.6	213.1
4	16.1	2.84	78	27.8	0.19	203	117	1.24	90.52	1.78
