# Supplementary material for: Retroperitoneal abscess as a presentation of colon cancer: The largest case set analysis to date, which extracted from our unit and the literature
Source: Front Oncol. 2023 Oct 24;13:1198592. doi: 10.3389/fonc.2023.1198592 (PMC10629392; doi:10.3389/fonc.2023.1198592)
Supplement: Supplementary file 3 [file Table_3.xlsx]

## Sheet: Sheet1
Stable 3. The results of the patient's laboratory tests of case report.
No.	Reference	white blood cell (WBC) count 10^9/L	Red blood cell count（RBC）10^9/L	Hemoglobin(HB)	ALB（ g/L）	Pct（ ng/ml）	CRP (mg/L)	ESR ( mm/h)	CEA( ng/mL)	CA125( U/mL)	CA199( U/mL)	Bacterial culture
1	H. Kobayashi2001	22 600/μl		6.9g/dl			16.1 mg/dl		normal ranges		normal ranges	Escherichia coli
2	Peterson CM 1983	4,900/ram a.			3.0 g/dl			110mm				Klebsiella pneumoniae
3	J.LLAUGER,1987											mixed aerobic and anaerobic flora.
4	Dean D.T. Maglinte			9.7 g%
5	Dean D.T. Maglinte			8.2 g%.
6	Dean D.T. Maglinte			13.7 g%.
7	Lopa patel 2018	21.85×109/L					333 mg/L
8	Nigel Yong Boon Ng 2015	7.6×109/L		89 g/L			elevated 298 mg/L					Escherichia Coli
9	Rob Bisset 2010			8.6					9
10	G N Mann 1997	3100										Escherichia Coli and Both Streptococcusbovis and anginosus
11	Zeljko Reiner 2015	26,8 × 109/L elevated					211,8 mg/L)		normal (0,9 μg/L)
12	Kiyoshi Maeda 2022
13	Kang Nyeong Lee 2008
14	Nandhagopal Vijayaraghavan 2014
15	Jun-Young Yang 2011	16,660/mm3		10.5 g/dL,			21.9 mg/dL	120 mm/hour				Streptococcus agalactiae and Streptococcus aginosus
16	Xianlin Zeng 2017						negative.	negative.	squamous cell carcinoma antigen (SCC) was 2.0ng/mL
17	Atsushi Okita 2007	10,900/mm3 (normal range : 3,500-8,500/mm3)					17.63 mg/dl (normal range : less than 0.3 mg/dl).		14.0 ng/ml (normal range : less than 2.5 ng/ml			Proteus vulgaris,Prevotella bivia
18	Atsushi Okita 2007	10,300 /mm3					18.74 mg/ dl					Prevotella bivia, and Flavobacterium species.
19	Atsushi Okita 2007？腹膜后	10,400/mm3					9.52 mg/dl			49.3 U/ml (normal range : less than 35 U/ml		Streptococcus, Prevotella buccae, and Bacteroides thetaiotaomicron
20	M T Chuang 1995
21	Sugato Nawa 2005	34,200 cells/mm					28.4 mg/dl					Escherichia coli and Proteus penneri.
22	Mithun S. Jakkan 2018	28,000/μL (neutrophils 85%)		8 g/dL				140 mm/h.
23	R C S Khandelwal 2021	raised						raised
24	Shotaro Harada 2017	17,700/μL					11.13 mg/L		3.9 ng/mL		5.2 U/ml	Streptococcus anginosus, Escherichia coli, Klebsiella pneumoniae
25	Alban Cacurri	21.23 ∗ 103/mm3					22mg/dL (n.v. < 0.1mg/dL);	35 mm/h(n.v. 0–20 mm/h)				Citrobacter braakii and Escherichia coli
26	Wen KM 2021	5.92 × 109 /L;					10.1 mg/L	13.38 mm/h;	8.47 μg/L,elevated		98.80 U/mL elevated	Gram-negative bacilli
27	Wen KM 2021	4.20 × 109 /L					4.20 mg/L.	2.0 mm/h	5.42 μg/L elevated		16.30 U/mL elevated	Enterococcus faecium
28	Wen KM 2021	9.56 × 109 /L						5.2 mm/h	21.87 μg/L,		134.80 U/mL	Enterococcus faecium and Aerobacter
29	Osama Mosalem 2020	18.3 × 109 /L		9.3 g/dL			26.5 mg/dL	> 100 mm/h				Escherichia coli and Streptococcus viridans
30	Daniel Paramythiotis 2020	9:93 × 109/L
31	Giovanni Terrosu 2010						CRP 250 mg/l
32	Vasiliki Galani 2020								positive
33	Raja Kalayarasan 2021			8.5 g/dL					1.68 ng/mL
34	Shunki Iemura 2022	13,000/μL					39.6 mg/dL
35	Renata Tabola 2018	21.23 103/mm3
36	archik Das 2017	20.40×109/L		82 g/L			333 mg/L
37	Harunobu Sato 2019	15,700/μL		9.6 g/dL			11.9 mg/dL		within the normal limits		within the normal limits
38	Yuji Takakura 2009	2500 cells/Μl										Escherichia coli and other anaerobic bacteria
39	Haithem Zaafouri 2015	16000/mm3
40	Hiroki Imamura 2020
41	G R Avery 1988
42	T P Lam 1996
43	R. V. Pandini 2020
44	Yuji Haruki 2022
45	Andrej Nikolovski 2021	17.9 × 109/L (3.8 - 5.8 × 109/L),		111 g/L(120.0 - 165.0 g/L)			262.4 mg/L (0 - 5.0 mg/L)
46	Yasuhiro Fujiwara 2014	14.7 3 109/L		anemia (10.2 g/dL),		elevated procalcitonin (17.7 lg/L)
47	Hanlei Zhou 2018
48	John P. Welch 1976	10,600 per mm3		13.5 gm per 100 ml
49	John P. Welch 1976
50	Laura S. Heidelberg 2020
51	Takayuki Yamada,2002											Klebsiella pneumoniae
52	Naoki Aomatsu 2017
53	Conor D Marron 2006	elevated white cell count.		8.9 g/dL (normal: 11-15 g/dL).
54	Joslin Stanton 2022
55	Wenzhou Huang 2016	11200/μL (normal: 4000-10000/μL)					10.8 mg/dL (normal: 0-0.8 mg/dL)	80 mm/hr (normal: 0-20 mm/hr),	in the normal range		in the normal range
56	YU-PIN HO,2004	15.4 1000/μL (3.5–11 1000/μL)										E. coli, Proteus mirabilis, and Enterococcus casseliflavus
57	Tejas Raiyani,2011
