# Supplementary material for: Retroperitoneal abscess as a presentation of colon cancer: The largest case set analysis to date, which extracted from our unit and the literature
Source: Front Oncol. 2023 Oct 24;13:1198592. doi: 10.3389/fonc.2023.1198592 (PMC10629392; doi:10.3389/fonc.2023.1198592)
Supplement: Supplementary file 5 [file Table_5.xlsx]

## Sheet: Sheet1
Stable 5. Case reporting patients' treatment and prognosis
Reference	1	Interval time	2	Interval time	3	Interval time	4	Interval time	5	Interval time	6	Interval time	7	prognosis	hospital stay
H. Kobayashi2001							incision and pus drainage	19 days	En-bloc resection, including adjacent retroperitoneal tissue and the right psoas muscle, was performed					remained asymptomatic for 1.2 year	29 days
Peterson CM 1983							Continuous intravenous heparin infusion	5 days	An en bloc resection, including the sigmoid colon, adherent small bowel, and， adjacentmuscle and retroperitoneal fat, was undertaken. An end colostomy and mucous fistula were constructed.	7 months	palliative radiation therapy			remained asymptomatic 1.1 year	> 20 days
J.LLAUGER,1987							A psoas abscess was drained	2 months	a left hemicolectomy with ileotransverse colostomy.					/
Dean D.T. Maglinte
Dean D.T. Maglinte
Dean D.T. Maglinte
Lopa patel 2018							intravenous antibiotics and therapeutic heparin	9 days	three-staged surgical debridement	14 days	a palliative and limited ileocaecal resection and ileostomy			currently well at home
Nigel Yong Boon Ng 2015							empirical intravenous antibiotic therapy and fluid resuscitation	12h	a right hemicolectomy with end ileostomy and mucous fistula formation, drainage of psoas abscess, and debridement of necrotic muscle and small area of indurated skin overlying the anterior compartment of right thigh
Rob Bisset 2010									a right hemicolectomy and primary anastomosis with drainage of the right gluteal abscess.		local radiotherapy
G N Mann 1997					Aspiration under CT guidance, antibiotics		Drained by surgery		a sigmoid colectomy,colostomy,and Hartman's procedure		ileo-colectomy with ileo-colonic anastomosis was done		chemotherapy	no evidence of disease for 6 months	2 months
Zeljko Reiner 2015							prescribed amoxicillin	1 week	Exploratory laparotomy					1 year period was normal	20 days
Kiyoshi Maeda 2022
Kang Nyeong Lee 2008
Nandhagopal Vijayaraghavan 2014							intramuscular iron injections		incision and drainage
Jun-Young Yang 2011							incision and drainage of psoas abscess	17 days	left hemicolectomy			postoperative chemotherapy		remains symptom-free.
Xianlin Zeng 2017							percutaneous drainage		surgical exploration and biopsy		systematic chemotherapy	2 weeks		died of secondary infection and multiple organ failure
Atsushi Okita 2007							Antibiotic therapy	7 days	emergency laparotomy:Ileocecal resection combined with lymph node dissection and partial resection of the renal fascia	6 months	treatment with 5’-deoxy-5-fl uorouridine			6 months after the operation, a CT scan revealed multiple liver metastases
Atsushi Okita 2007							treatment with fosfomycin	2 days	Ileocecal resection with lymph node dissection	11 days
Atsushi Okita 2007？腹膜后							an emergency operation	15 days						alive 1 year after surgery
M T Chuang 1995
Sugato Nawa 2005							local drainage of the abscess	19 days	right hemicolectomy with lymph nodal dissection	49 days				3 months there had been no evidence of recurrence
Mithun S. Jakkan 2018							Psoas abscess drainage	2 days	Treatment with oral linezolid 600 mg and ciprofloxacin 750 mg twice a day					died 8 months later secondary to metastasis.
R C S Khandelwal 2021							first line anti-tubercular treatment	6 months	an open drainage of the abscess		a palliative ileostomy
Shotaro Harada 2017							debridement of severely necrotized tissue		antimicrobial therapy using meropenem, and clindamycin	16 days	the ileostomy and right hemicolectomy	42			72
Alban Cacurri							an exploratory laparotomy:a left hemicolectomy and drainage of the broad abscess		targeted antibiotic therapy		adjuvant chemotherapy.
Wen KM 2021							Radical surgical resection of cancer of the right colon and partial abdominal wall resection							the patient has not had tumor recurrence after 1 year of follow-up.
Wen KM 2021
Wen KM 2021
Osama Mosalem 2020							An urgent debridement and irrigation of the left thigh		a laparoscopic left hemicolectomy with an end colostomy	1 week	adjuvant chemotherapy			no evidence of recurrence for 18 months
Daniel Paramythiotis 2020 穿孔非脓肿？							emergency laparotomy:A right hemicolectomy was carried out with primary side-to-side ileotransverse anastomosis							passed away the following day due to septic shock
Giovanni Terrosu 2010							draining surgery of the deposit		palliative surgery with duodenum suture, right colon segment resection (ileocecal resection)					died 2 months later because of neoplastic cachexia.
Vasiliki Galani 2020							At laparotomy, multiple nodules were found disseminated in the peritoneum, along with abscess formation in the retroperitoneum and iliopsoas muscle, which were incised and opened. Right hemicolectomy and sigmoidectomy		systemic polychemotherapy					died within 2 months after the diagnosis
Raja Kalayarasan 2021							A right hemicolectomy with en bloc resection of the involved psoas muscle and abdominal lavage		3 cycles of single-agent chemotherapy (oral etoposide 50 mg/m2/day for 21 days in a 28-day cycle)					6 months revealed no evidence of recurrence or metastasis
Shunki Iemura 2022							antibiotics		Ileocecal resection, colostomy, and retroperitoneal abscess drainage	15	an incision was made in the anterior part of the thigh, and drainage and debridement
Renata Tabola 2018							A left hemicolectomy and a drainage of the abscess
archik Das 2017							the excision of necrotic tissue and debridement		subtotal colectomy and an end ileostomy
Harunobu Sato 2019 肿瘤复发							percutaneous drainage		Laparotomy: dilated proximal jejunum, and collapse of the distal jejunum and ileum					died 18 months after the surgery
Yuji Takakura 2009							emergent CT guided drainage of the abscess		A wide debridement of the external fascia	2 months	Palliative resection of the primary tumor and liplatinm 5- fluorouracil, and folinic acid (modified FOLFOX6)			due to cancer 8 months after the second surgery
Haithem Zaafouri 2015							sigmoidectomy							death of the patient at day-13
Hiroki Imamura 2020							transverse colostomy and percutaneous abscess drainage	/	chemotherapy	7 courses	Left hemicolectomy was performed with R0 resection	/	/	alive 12 months after the surgery, with no signs of recurrence
G R Avery 1988							Laparotomy was performed, but an attempted aspiration of the psoas mass proved unsuccessfu	/	/	/	/	/	/	/
T P Lam 1996							exploration of the left thigh through a medial approach	/	Further exploration	/	active resuscitation, antibiotic therapy, and further debridement	/	/	died three days after admission
R. V. Pandini 2020							left colectomy and a left thigh incision to drain the abscess	10	Computed tomographyguided drainage	/	/	/	/	/
Yuji Haruki 2022					percutaneous drainage	/	transverse colostomy	/	6 courses of FOLFOX plus panitumumab(PANI), with the drainage and wound care continued	/	left colectomy and transverse colostomy closure were performed as curative surgeries	/	chemotherapy	without recurrence for 13 months after the curative surgeries.
Andrej Nikolovski 2021	/	/	/	/	/	/	lavage and drainage of the abscess cavity was done. Resection of the descendent colon was followed, with a creation of a terminal transversostomy	/	/	/	/	/	/	/
Yasuhiro Fujiwara 2014							inflammation improved by abscess drainage	/	ileocecal resection and fenestrated the abscess	/	/	/	/	good health and has been recurrence-free 8 months after surgery
Hanlei Zhou 2018	acupuncture therapy	third acupuncture therapy	Percutaneous catheter drainage of the abscesses and antibiotic therapy	30 days	A wide debridement and vacuum sealing drainage of fistulas	/	vacuum sealing drainage	1 week	a palliative right hemicolectomy	3 months	adequate skin closure on the abdominal wall and chemotherapy	/	/	/
John P. Welch 1976							double barrelled right transverse colostomy	2 week	Left colectomy, left nephrectomy, excision of the fistulous tract and &ain site, and double barrelled colostomy	/	/	/	/	had massive gastrointestinal bleeding from an acute gastric ulcer and acute pyelonephritis and expired.
John P. Welch 1976							A liquid diet	3 days	Subtotal colectomy with endto-end ileosigmoidostomy+Further drainage	15 days	/	/	/	patient died four days later with acute bilateral pneumonia and generalized peritonitis.
Laura S. Heidelberg 2020							antibiotics（ICU）		/	/	/	/	/	expired 10 days later.
Takayuki Yamada,2002							A right hemicolectomy with lymph node dissection and drainage of the abdominal cavity	1	Endotoxin absorbance therapy	4	predonine	/	/	/
Naoki Aomatsu 2017					drainage	/	ileo-transverse colon anastomosis	/	neoadjuvant chemotherapy	6 courses of this regimen	a second surgery but the tumor was unresectable	47 courses of chemotherapy（Grade 1a）	ileocecal resection including the retroperitoneum.	without any evidence of recurrence more than 10 months after surgery
Conor D Marron 2006							antibiotics	0 day	The caecum was resected and a right hemicolectomy	2 days	rectus femoris myocutaneous flap fashioned to close the defect in the abdominal wall	/	/	The patient subsequently died at home, from a myocardial infarction, five months after surgery
Joslin Stanton 2022							/	/	laparoscopy with laparoscopic transverse loop colostomy	/	outpatient chemotherapy	/	/	/
Wenzhou Huang 2016							incision and drainage，Antibiotics	1 month	right hemicolectomyandlymph node dissection with drainage of abdominal cavity	after incision healing	Local radiotherapy	/	adjuvant chemotherapy	no evidence of recurrence after 6 months
YU-PIN HO,2004	analgesics for sciatica	1 week	analgesic and muscle relaxant for herniated intervertebral disc	2 days	prescription of analgesics	1 day	ICU Antibiotics	/	right hemicolectomy with end-ileostomy and fasciotomy	/	/	/	/	survived for 2 years without any recurrence.
Tejas Raiyani,2011	/	/	/	/	/	/	Antibiotics	2 d	surgical debridement	unclear	right hemicolectomy	unclear	chemotherapy	unclear
